# Supplementary material for: Dental Anxiety Prevalence, Correlates, and Patient-Preferred Management Strategies in Romanian Adults: A Cross-Sectional Survey
Source: Dent J (Basel). 2026 Jul 14;14(7):438. doi: 10.3390/dj14070438 (PMC13409583; doi:10.3390/dj14070438)
Supplement: Supplementary file 1 [file dentistry-14-00438-s001.zip]

Archive with 1 entries (1 files):
- dentistry-4314532-supplementary.pdf
